# Supplementary material for: Secure Attachment Priming Amplifies Approach Motivation for Infant Faces Among Childless Adults
Source: Front Psychol. 2021 Oct 27;12:736379. doi: 10.3389/fpsyg.2021.736379 (PMC8578675; doi:10.3389/fpsyg.2021.736379)
Supplement: Supplementary file 2 [file Data_Sheet_1.XLSX]

## Sheet: Note for Abbr.
Note
Summary of results			Select of models			CovT (Covariance Type)
Abbreviation	Full name		Abbreviation	Full name		No.	Abbreviation	Full name
df1	Numerator df		DV	dependent variable		1	DIAG	Diagonal
df2	Denominator df		RLL	-2 Restricted Log Likelihood		2	AR1	First-Order Autoregressive
F	the F-value		AIC	Akaike's Information Criterion (AIC)		3	ARH1	Heterogeneous First-Order Autoregressive
p	statistical significance		BIC	Schwarz's Bayesian Criterion (BIC)		4	ARMA11	ARMA(1,1)
η2	partial eta squared		TP	Total number of Parameters		5	CS	Compound Symmetry
β	Estimate		MC	Model Covergence (Yes=OK, No=not OK, Ho=the final Hessian matrix is not positive definite)		6	CSH	Heterogeneous Compound Symmetry
SE	Standard Error		LRT	Likelihood Ratio Test against nested		7	ID	Identity
df	degrees of freedom		df	degrees of freedom		8	TP	Toeplitz
t	the t-value		χ2	Chi-square		9	VC	Variance Components
95% CI	95% Confidence Interval		p	statistical significance
LL	Lower Limit
UL	Upper Limit
M	Mean
MD	Mean Difference
d	Cohen’s ds for independent t-tests and Cohen’s dz for dependent t-tests
N	sample size

## Sheet: Results Summary
	Fixed Effects							Fixed Coefficients and Random Effects															Estimated Means														Pairwise Comparisons
	Source	Liking						Estimates of Fixed Effects															Liking		M	SE	95% CI			aro		M	SE	95% CI			Liking			Contrast Estimate	SE	t	df	Adj.Sig.	95% CI		N	d
		df1	df2	F	p	η2		Parameter	Liking							Arousal											LL	UL						LL	UL										LL	UL
	Corrected Model	3	87.0685	29.6915	2.5735e-13	0.505695			β	SE	t	p	95% CI			β	SE	t	p	95% CI			Control group		4.47	0.175	4.12	4.82		Control group		4.137	0.185	3.767	4.508		Experimental group-Control group			0.248	0.184	1.352	150	0.178	-0.115	0.612	152	0.219323
	face	1	23.9044	84.4543	2.58457e-09	0.779395							LL	UL						LL	UL		Experimental group		4.718	0.175	4.368	5.069		Experimental group		4.293	0.185	3.922	4.664		Infant-Adult			2.525	0.275	9.196	24	2.552e-09	1.958	3.092	152	0.745894
	group	1	149.502	1.82207	0.179108	0.0120409		Intercept	3.33	0.233	14.294	0	2.862	3.799		3.003	0.2417	12.424	0	2.518	3.489		Infant		5.857	0.203	5.441	6.272		Infant		5.528	0.21	5.099	5.956		Infant	Experimental-Control		0.494	0.236	2.097	291	0.037	0.03	0.958	152	0.340178
	face × group	1	149.021	2.86995	0.0923369	0.0188948		face	2.279	0.3107	7.336	0	1.65	2.909		2.268	0.3135	7.233	0	1.632	2.904		Adult		3.332	0.202	2.918	3.745		Adult		2.903	0.209	2.476	3.33		Adult	Experimental-Control		0.003	0.232	0.012	273	0.99	-0.454	0.46	152	0.00194666
	Source	Representation						group	0.003	0.2325	0.012	0.99	-0.455	0.461		-0.201	0.2445	-0.824	0.411	-0.683	0.28		Infant	Control	5.61	0.235	5.138	6.081		Infant	Control	5.271	0.244	4.782	5.761		Experimental	Infant-Adult		2.771	0.31	8.927	38	7.914e-11	2.142	3.399	152	0.724075
		df1	df2	F	p	η2		face × group	0.491	0.2901	1.694	0.092	-0.082	1.065		0.714	0.2871	2.486	0.014	0.147	1.281			Experimental	6.104	0.235	5.632	6.576			Experimental	5.784	0.244	5.294	6.273		Control	Infant-Adult		2.279	0.31	7.344	38	8.967e-09	1.651	2.908	152	0.595677
	Corrected Model	3	77	33.721	0	0.567811		Estimates of Random Effects															Adult	Control	3.33	0.233	2.862	3.799		Adult	Control	3.003	0.242	2.518	3.489		Adjustment for multiple comparisons: Bonferroni.
	group	1	20	93.379	0	0.8236		Parameter	Liking							Arousal								Experimental	3.333	0.233	2.865	3.801			Experimental	2.802	0.242	2.316	3.288
	face	1	149	4.241	0.041	0.0276754			Estimate	SE	Z	p	95% CI			Estimate	SE	Z	p	95% CI																	Representational			Contrast Estimate	SE	t	df	Adj.Sig.	95% CI		N	d
	face × group	1	150	4.025	0.047	0.0261321							LL	UL						LL	UL		rep		M	SE	95% CI			dom		M	SE	95% CI											LL	UL
	Source	Evoked						Var(sub)	0.488318	0.174491	2.79852	0.0051337	0.242405	0.983703		0.746	0.197	3.783	0	0.444	1.252						LL	UL						LL	UL		Experimental group-Control group			1.671	0.809	2.065	149	0.041	0.072	3.271	152	0.334987
		df1	df2	F	p	η2		Var(Slides(Face))	0.217408	0.0866912	2.50785	0.012147	0.0995086	0.474997		0.228	0.091	2.494	0.013	0.104	0.5		Control group		-3.175	0.784	-4.75	-1.6		Control group		4.257	0.178	3.902	4.613		Infant-Adult			11.927	1.233	9.675	20	4.464e-09	9.359	14.494	152	0.784746
	Corrected Model	3	53	40.918	0	0.698442		Var(Face(sub))	1.37262	0.184568	7.43693	1.03029e-13	1.05461	1.78651		1.318	0.181	7.295	0	1.007	1.724		Experimental group		-1.504	0.784	-3.079	0.071		Experimental group		4.529	0.178	4.173	4.885		Infant	Experimental-Control		2.916	1.047	2.784	305	0.006	0.855	4.976	152	0.451624
	face	1	14	91.475	0	0.867267		Estimates of Fixed Effects															Infant		3.624	0.919	1.732	5.515		Infant		5.597	0.202	5.184	6.011		Adult	Experimental-Control		0.427	0.988	0.432	239	0.666	-1.519	2.373	152	0.0700797
	group	1	162	10.24	0.002	0.0594519		Parameter	Representation							Dominance							Adult		-8.303	0.904	-10.17	-6.436		Adult		3.189	0.201	2.778	3.6		Experimental	Infant-Adult		13.171	1.379	9.553	31	8.914e-11	10.36	15.982	152	0.774851
	face × group	1	163	28.056	0	0.146847			β	SE	t	p	95% CI			β	SE	t	p	95% CI			Infant	Control	2.166	1.058	0.031	4.3		Infant	Control	5.351	0.236	4.877	5.825		Control	Infant-Adult		10.682	1.379	7.748	31	9.292e-09	7.871	13.493	152	0.628446
	Source	Arousal											LL	UL						LL	UL			Experimental	5.081	1.058	2.947	7.216			Experimental	5.843	0.236	5.369	6.317		Adjustment for multiple comparisons: Bonferroni.
		df1	df2	F	p	η2		Intercept	-8.517	1.0304	-8.265	0	-10.601	-6.432		3.164	0.2337	13.536	0	2.695	3.633		Adult	Control	-8.517	1.03	-10.601	-6.432		Adult	Control	3.164	0.234	2.695	3.633
	Corrected Model	3	84	31.794	0	0.531726		face	10.682	1.3813	7.734	0	7.866	13.499		2.187	0.3071	7.122	0	1.565	2.809			Experimental	-8.089	1.03	-10.174	-6.005			Experimental	3.215	0.234	2.746	3.684		Evoked			Contrast Estimate	SE	t	df	Adj.Sig.	95% CI		N	d
	face	1	23	88.668	0	0.794032		group	0.427	0.9904	0.431	0.667	-1.524	2.378		0.051	0.2386	0.213	0.831	-0.419	0.521																								LL	UL
	group	1	149	0.602	0.439	0.00402401		face × group	2.488	1.2403	2.006	0.047	0.038	4.939		0.441	0.2899	1.521	0.13	-0.132	1.014		evo		M	SE	95% CI										Experimental group-Control group			5.061	1.567	3.228	162	0.002	1.965	8.156	152	0.523651
	face × group	1	149	6.182	0.014	0.0398371		Estimates of Random Effects																			LL	UL									Infant-Adult			25.905	2.7	9.593	14	1.904e-07	20.101	31.71	152	0.778095
	Source	Dominance						Parameter	Representation							Dominance							Control group		2.663	1.614	-0.652	5.978									Infant	Experimental-Control		12.329	2.336	5.277	436	2.073e-07	7.737	16.921	152	0.856042
		df1	df2	F	p	η2			Estimate	SE	Z	p	95% CI			Estimate	SE	Z	p	95% CI			Experimental group		7.723	1.614	4.408	11.038									Adult	Experimental-Control		-2.208	1.774	-1.245	111	0.216	-5.723	1.307	152	-0.201966
	Corrected Model	3	87	27.763	0	0.489104							LL	UL						LL	UL		Infant		18.146	2.023	13.877	22.414									Experimental	Infant-Adult		33.174	3.023	10.975	21	3.475e-10	26.89	39.458	152	0.89019
	face	1	24	79.093	0	0.7672		Var(sub)	10.418	3.291	3.166	0.002	5.61	19.35		0.616	0.186	3.304	0.001	0.34	1.115		Adult		-7.76	1.881	-11.831	-3.689									Control	Infant-Adult		18.637	3.023	6.165	21	3.969e-06	12.353	24.921	152	0.500048
	group	1	150	1.979	0.162	0.0130215		Var(Slides(Face))	4.535	1.892	2.396	0.017	2.002	10.275		0.209	0.084	2.483	0.013	0.095	0.459		Infant	Control	11.981	2.343	7.195	16.767									Adjustment for multiple comparisons: Bonferroni.
	face × group	1	149	2.314	0.13	0.0152927		Var(Face(sub))	20.997	3.363	6.243	0	15.34	28.741		1.362	0.184	7.386	0	1.044	1.776			Experimental	24.31	2.343	19.524	29.096
								Estimates of Fixed Effects															Adult	Control	-6.656	2.081	-11.016	-2.296									Arousal			Contrast Estimate	SE	t	df	Adj.Sig.	95% CI		N	d
								Parameter	Evoked															Experimental	-8.864	2.081	-13.224	-4.504																	LL	UL
									β	SE	t	p	95% CI																								Experimental group-Control group			0.156	0.2	0.777	149	0.438	-0.24	0.551	152	0.126046
													LL	UL																							Infant-Adult			2.625	0.279	9.423	23	2.495e-09	2.048	3.201	152	0.764306
								Intercept	-6.656	2.0813	-3.198	0.005	-11.016	-2.296																							Infant	Experimental-Control		0.513	0.248	2.064	277	0.04	0.024	1.001	152	0.334825
								face	18.637	3.0363	6.138	0	12.325	24.949																							Adult	Experimental-Control		-0.201	0.244	-0.825	258	0.41	-0.682	0.279	152	-0.133833
								group	-2.208	1.7814	-1.239	0.218	-5.738	1.322																							Experimental	Infant-Adult		2.982	0.313	9.52	35	2.735e-11	2.346	3.617	152	0.772174
								face × group	14.537	2.7445	5.297	0	9.118	19.956																							Control	Infant-Adult		2.268	0.313	7.241	35	1.769e-08	1.632	2.903	152	0.587323
								Estimates of Random Effects																													Adjustment for multiple comparisons: Bonferroni.
								Parameter	Evoked
									Estimate	SE	Z	p	95% CI																								Dominance			Contrast Estimate	SE	t	df	Adj.Sig.	95% CI		N	d
													LL	UL																															LL	UL
								Var(sub)	21.457	11.668	1.839	0.066	7.391	62.293																							Experimental group-Control group			0.271	0.193	1.409	150	0.161	-0.109	0.652	152	0.22857
								Var(Slides(Face))	16.055	8.33	1.927	0.054	5.808	44.384																							Infant-Adult			2.408	0.271	8.9	24	4.629e-09	1.849	2.966	152	0.721885
								Var(Face(sub))	82.057	16.987	4.831	0	54.69	123.119																							Infant	Experimental-Control		0.492	0.244	2.02	287	0.044	0.013	0.971	152	0.327687
																																					Adult	Experimental-Control		0.051	0.238	0.214	262	0.831	-0.418	0.52	152	0.0347154
																																					Experimental	Infant-Adult		2.628	0.307	8.568	38	2.041e-10	2.007	3.249	152	0.694957
																																					Control	Infant-Adult		2.187	0.307	7.13	38	1.619e-08	1.566	2.808	152	0.578319
																																					Adjustment for multiple comparisons: Bonferroni.

## Sheet: Model Selection
Model comparison and the model building/selection process
Model	DV	Fixed effects	Random effects		Repeated effects			Model fitting indices					LRT
		Structure	Structure	CovT	Structure	No.	CovT	RLL	AIC	BIC	TP	MC	df	χ2	p
Minimal M1-1	Liking	face+group+face×group	intercept for slides and subjects	VC	face	1	DIAG	9478.51	9514.8	9618.82	22	Yes
Minimal M1-2	Liking	face+group+face×group	intercept for slides and subjects	VC	face	2	AR1	9398.53	9406.54	9429.71	8	Yes
Minimal M1-3	Liking	face+group+face×group	intercept for slides and subjects	VC	face	3	ARH1	9355.16	9393.48	9503.26	23	Yes
Minimal M1-4	Liking	face+group+face×group	intercept for slides and subjects	VC	face	4	ARMA11					Ho
Minimal M1-5	Liking	face+group+face×group	intercept for slides and subjects	VC	face	5	CS					Ho
Minimal M1-6	Liking	face+group+face×group	intercept for slides and subjects	VC	face	6	CSH					Ho
Minimal M1-7	Liking	face+group+face×group	intercept for slides and subjects	VC	face	7	ID					Ho
Minimal M1-8	Liking	face+group+face×group	intercept for slides and subjects	VC	face	8	TP					Ho
Minimal M1-9	Liking	face+group+face×group	intercept for slides and subjects	VC	face	9	VC	9478.51	9514.8	9618.82	22	Yes
Maximal M1-1	Liking	face+group+face×group	intercept for slides and subjects+slope for face	VC	face	1	DIAG	9012.78	9051.1	9160.89	23	Yes	1	465.73	2.72246e-103
Maximal M1-2	Liking	face+group+face×group	intercept for slides and subjects+slope for face	VC	face	2	AR1					Ho
Maximal M1-3	Liking	face+group+face×group	intercept for slides and subjects+slope for face	VC	face	3	ARH1	9011.76	9052.11	9167.65	24	Yes	1	343.402	1.15874e-76
Maximal M1-4	Liking	face+group+face×group	intercept for slides and subjects+slope for face	VC	face	4	ARMA11					Ho
Maximal M1-5	Liking	face+group+face×group	intercept for slides and subjects+slope for face	VC	face	5	CS					Ho
Maximal M1-6	Liking	face+group+face×group	intercept for slides and subjects+slope for face	VC	face	6	CSH					Ho
Maximal M1-7	Liking	face+group+face×group	intercept for slides and subjects+slope for face	VC	face	7	ID					Ho
Maximal M1-8	Liking	face+group+face×group	intercept for slides and subjects+slope for face	VC	face	8	TP	9040.07	9078.39	9188.18	23	Yes
Maximal M1-9	Liking	face+group+face×group	intercept for slides and subjects+slope for face	VC	face	9	VC	9012.78	9051.1	9160.89	23	Yes	1	465.73	2.72246e-103
Minimal M4-1	Rep	face+group+face×group	intercept for slides and subjects	VC	face	1	DIAG	17650.5	17686.8	17790.8	22	Yes
Minimal M4-2	Rep	face+group+face×group	intercept for slides and subjects	VC	face	2	AR1	17732.3	17740.3	17763.5	8	Yes
Minimal M4-3	Rep	face+group+face×group	intercept for slides and subjects	VC	face	3	ARH1	17613.4	17651.7	17761.5	23	Yes
Minimal M4-4	Rep	face+group+face×group	intercept for slides and subjects	VC	face	4	ARMA11					Ho
Minimal M4-5	Rep	face+group+face×group	intercept for slides and subjects	VC	face	5	CS					Ho
Minimal M4-6	Rep	face+group+face×group	intercept for slides and subjects	VC	face	6	CSH	17634.6	17672.9	17782.7	23	Yes
Minimal M4-7	Rep	face+group+face×group	intercept for slides and subjects	VC	face	7	ID	17768.4	17774.4	17791.7	7	Yes
Minimal M4-8	Rep	face+group+face×group	intercept for slides and subjects	VC	face	8	TP					Ho
Minimal M4-9	Rep	face+group+face×group	intercept for slides and subjects	VC	face	9	VC	17650.5	17686.8	17790.8	22	Yes
Maximal M4-1	Rep	face+group+face×group	intercept for slides and subjects+slope for face	VC	face	1	DIAG	17485.8	17524.1	17633.9	23	Yes	1	164.737	1.04415e-37
Maximal M4-2	Rep	face+group+face×group	intercept for slides and subjects+slope for face	VC	face	2	AR1	17607.8	17617.8	17646.7	9	Yes	1	124.559	6.35609e-29
Maximal M4-3	Rep	face+group+face×group	intercept for slides and subjects+slope for face	VC	face	3	ARH1	17485.8	17526.1	17641.6	24	Yes	1	127.625	1.35587e-29
Maximal M4-4	Rep	face+group+face×group	intercept for slides and subjects+slope for face	VC	face	4	ARMA11					Ho
Maximal M4-5	Rep	face+group+face×group	intercept for slides and subjects+slope for face	VC	face	5	CS					Ho
Maximal M4-6	Rep	face+group+face×group	intercept for slides and subjects+slope for face	VC	face	6	CSH					Ho
Maximal M4-7	Rep	face+group+face×group	intercept for slides and subjects+slope for face	VC	face	7	ID	17608	17616	17639.1	8	Yes	1	160.393	9.28503e-37
Maximal M4-8	Rep	face+group+face×group	intercept for slides and subjects+slope for face	VC	face	8	TP					Ho
Maximal M4-9	Rep	face+group+face×group	intercept for slides and subjects+slope for face	VC	face	9	VC	17485.8	17524.1	17633.9	23	Yes	1	164.737	1.04415e-37
Minimal M5-1	Evoked	face+group+face×group	intercept for slides and subjects	VC	face	1	DIAG	15575.5	15603.8	15680.6	18	Yes
Minimal M5-2	Evoked	face+group+face×group	intercept for slides and subjects	VC	face	2	AR1	16040.1	16048.2	16070.2	8	Yes
Minimal M5-3	Evoked	face+group+face×group	intercept for slides and subjects	VC	face	3	ARH1	15495.4	15525.7	15608	19	Yes
Minimal M5-4	Evoked	face+group+face×group	intercept for slides and subjects	VC	face	4	ARMA11					Ho
Minimal M5-5	Evoked	face+group+face×group	intercept for slides and subjects	VC	face	5	CS					Ho
Minimal M5-6	Evoked	face+group+face×group	intercept for slides and subjects	VC	face	6	CSH	15512.1	15542.3	15624.7	19	Yes
Minimal M5-7	Evoked	face+group+face×group	intercept for slides and subjects	VC	face	7	ID	16121.7	16127.7	16144.2	7	Yes
Minimal M5-8	Evoked	face+group+face×group	intercept for slides and subjects	VC	face	8	TP					Ho
Minimal M5-9	Evoked	face+group+face×group	intercept for slides and subjects	VC	face	9	VC	15575.5	15603.8	15680.6	18	Yes
Maximal M5-1	Evoked	face+group+face×group	intercept for slides and subjects+slope for face	VC	face	1	DIAG	15451.1	15481.4	15563.7	19	Yes	1	124.396	6.90025e-29
Maximal M5-2	Evoked	face+group+face×group	intercept for slides and subjects+slope for face	VC	face	2	AR1	15957.7	15967.7	15995.2	9	Yes	1	82.46	1.0783e-19
Maximal M5-3	Evoked	face+group+face×group	intercept for slides and subjects+slope for face	VC	face	3	ARH1	15437.6	15469.9	15557.7	20	Yes	1	57.769	2.94779e-14
Maximal M5-4	Evoked	face+group+face×group	intercept for slides and subjects+slope for face	VC	face	4	ARMA11	15955.6	15967.6	16000.6	10	Yes
Maximal M5-5	Evoked	face+group+face×group	intercept for slides and subjects+slope for face	VC	face	5	CS					Ho
Maximal M5-6	Evoked	face+group+face×group	intercept for slides and subjects+slope for face	VC	face	6	CSH					Ho
Maximal M5-7	Evoked	face+group+face×group	intercept for slides and subjects+slope for face	VC	face	7	ID	15961.2	15969.2	15991.2	8	Yes	1	160.556	8.55402e-37
Maximal M5-8	Evoked	face+group+face×group	intercept for slides and subjects+slope for face	VC	face	8	TP					Ho
Maximal M5-9	Evoked	face+group+face×group	intercept for slides and subjects+slope for face	VC	face	9	VC	15451.1	15481.4	15563.7	19	Yes	1	124.396	6.90025e-29
Minimal M2-1	Arousal	face+group+face×group	intercept for slides and subjects	VC	face	1	DIAG	9624.06	9660.35	9764.37	22	Yes
Minimal M2-2	Arousal	face+group+face×group	intercept for slides and subjects	VC	face	2	AR1	9563.27	9571.28	9594.45	8	Yes
Minimal M2-3	Arousal	face+group+face×group	intercept for slides and subjects	VC	face	3	ARH1	9493	9531.31	9641.1	23	Yes
Minimal M2-4	Arousal	face+group+face×group	intercept for slides and subjects	VC	face	4	ARMA11					Ho
Minimal M2-5	Arousal	face+group+face×group	intercept for slides and subjects	VC	face	5	CS					Ho
Minimal M2-6	Arousal	face+group+face×group	intercept for slides and subjects	VC	face	6	CSH	9551.29	9589.61	9699.39	23	Yes
Minimal M2-7	Arousal	face+group+face×group	intercept for slides and subjects	VC	face	7	ID	9683.45	9689.46	9706.84	7	Yes
Minimal M2-8	Arousal	face+group+face×group	intercept for slides and subjects	VC	face	8	TP					Ho
Minimal M2-9	Arousal	face+group+face×group	intercept for slides and subjects	VC	face	9	VC	9624.06	9660.35	9764.37	22	Yes
Maximal M2-1	Arousal	face+group+face×group	intercept for slides and subjects+slope for face	VC	face	1	DIAG	9225.41	9263.73	9373.51	23	Yes	1	398.653	1.08183e-88
Maximal M2-2	Arousal	face+group+face×group	intercept for slides and subjects+slope for face	VC	face	2	AR1	9285.97	9296	9324.95	9	Yes	1	277.296	2.91645e-62
Maximal M2-3	Arousal	face+group+face×group	intercept for slides and subjects+slope for face	VC	face	3	ARH1	9225.19	9265.53	9381.08	24	Yes	1	267.813	3.40066e-60
Maximal M2-4	Arousal	face+group+face×group	intercept for slides and subjects+slope for face	VC	face	4	ARMA11	9285.59	9297.62	9332.36	10	Yes
Maximal M2-5	Arousal	face+group+face×group	intercept for slides and subjects+slope for face	VC	face	5	CS					Ho
Maximal M2-6	Arousal	face+group+face×group	intercept for slides and subjects+slope for face	VC	face	6	CSH					Ho
Maximal M2-7	Arousal	face+group+face×group	intercept for slides and subjects+slope for face	VC	face	7	ID					Ho
Maximal M2-8	Arousal	face+group+face×group	intercept for slides and subjects+slope for face	VC	face	8	TP	9258.51	9296.82	9406.61	23	Yes
Maximal M2-9	Arousal	face+group+face×group	intercept for slides and subjects+slope for face	VC	face	9	VC	9225.41	9263.73	9373.51	23	Yes	1	398.653	1.08183e-88
Minimal M3-1	Dominance	face+group+face×group	intercept for slides and subjects	VC	face	1	DIAG	9524.31	9560.59	9664.62	22	Yes
Minimal M3-2	Dominance	face+group+face×group	intercept for slides and subjects	VC	face	2	AR1	9481.83	9489.84	9513.01	8	Yes
Minimal M3-3	Dominance	face+group+face×group	intercept for slides and subjects	VC	face	3	ARH1	9404.17	9442.49	9552.27	23	Yes
Minimal M3-4	Dominance	face+group+face×group	intercept for slides and subjects	VC	face	4	ARMA11					Ho
Minimal M3-5	Dominance	face+group+face×group	intercept for slides and subjects	VC	face	5	CS					Ho
Minimal M3-6	Dominance	face+group+face×group	intercept for slides and subjects	VC	face	6	CSH	9422.6	9460.92	9570.7	23	Yes
Minimal M3-7	Dominance	face+group+face×group	intercept for slides and subjects	VC	face	7	ID					Ho
Minimal M3-8	Dominance	face+group+face×group	intercept for slides and subjects	VC	face	8	TP					Ho
Minimal M3-9	Dominance	face+group+face×group	intercept for slides and subjects	VC	face	9	VC	9524.31	9560.59	9664.62	22	Yes
Maximal M3-1	Dominance	face+group+face×group	intercept for slides and subjects+slope for face	VC	face	1	DIAG	9086.61	9124.93	9234.71	23	Yes	1	437.697	3.43298e-97
Maximal M3-2	Dominance	face+group+face×group	intercept for slides and subjects+slope for face	VC	face	2	AR1	9169.34	9179.36	9208.31	9	Yes	1	312.492	6.257e-70
Maximal M3-3	Dominance	face+group+face×group	intercept for slides and subjects+slope for face	VC	face	3	ARH1	9085.96	9126.3	9241.85	24	Yes	1	318.215	3.54582e-71
Maximal M3-4	Dominance	face+group+face×group	intercept for slides and subjects+slope for face	VC	face	4	ARMA11	9168.9	9180.93	9215.67	10	Yes
Maximal M3-5	Dominance	face+group+face×group	intercept for slides and subjects+slope for face	VC	face	5	CS					Ho
Maximal M3-6	Dominance	face+group+face×group	intercept for slides and subjects+slope for face	VC	face	6	CSH					Ho
Maximal M3-7	Dominance	face+group+face×group	intercept for slides and subjects+slope for face	VC	face	7	ID	9170.26	9178.28	9201.44	8	Yes
Maximal M3-8	Dominance	face+group+face×group	intercept for slides and subjects+slope for face	VC	face	8	TP	9152.09	9190.4	9300.19	23	Yes
Maximal M3-9	Dominance	face+group+face×group	intercept for slides and subjects+slope for face	VC	face	9	VC	9086.61	9124.93	9234.71	23	Yes	1	437.697	3.43298e-97
